# Supplementary material for: Polyvalent Ionic Energetic Salts Based on 4-Amino-3-hydrazino-5-methyl-1,2,4-triazole
Source: Int J Mol Sci. 2023 Aug 24;24(17):13136. doi: 10.3390/ijms241713136 (PMC10487886; doi:10.3390/ijms241713136)
Supplement: Supplementary file 1 [file ijms-24-13136-s001.zip]

Archive with 1 entries (1 files):
- ijms-2547959-supplementary.pdf
